# Supplementary material for: MicroRNA-mRNA interactions in a murine model of hyperoxia-induced bronchopulmonary dysplasia
Source: BMC Genomics. 2012 May 30;13:204. doi: 10.1186/1471-2164-13-204 (PMC3410783; doi:10.1186/1471-2164-13-204)
Supplement: Additional file 2: — Table S5. MiR-29 targeted gene expression in BASC cells following transfection with miR-29 mimics. [file 1471-2164-13-204-S2.xls]

## Sheet: miR-29 targeted gene 
Supplemental table 5
The expression of miR-29 targeted gene
	miR-29a overexpression	miR-29c overexpression	miRNA mimic control	Fold change	Fold change
Targeted gene	miR-29a-mimic (delta Ct)	miR-29c-mimic (delta Ct)	SnoRNA-202 (delta Ct)	miR-29a-mimic	miR-29c-mimic	targeted by
Gmfb	6.79471	6.61555	8.25786	2.75708	3.12165	miR-29c
Akt3	6.41188	6.74039	6.26924	0.905862	0.721392	miR-29c
Arhgap29	7.40434	7.74896	7.23561	0.889626	0.700596	miR-29a, miR-29c
Rnf13	5.43408	5.54553	5.26302	0.888184	0.822156	miR-29a
Scn3b	17.0068	16.9306	16.813	0.874277	0.921722	miR-29c
Add1	4.49608	4.59753	4.08378	0.751422	0.700395	miR-29c
Cd38	11.1938	11.4163	10.7446	0.732455	0.627742	miR-29a, miR-29c
Ak3	6.63814	7.02229	6.11743	0.697028	0.534083	miR-29a, miR-29c
Ace	14.4031	14.4232	13.6214	0.581672	0.573624	miR-29a, miR-29c
Ntrk2	18.2294	18.2562	17.425	0.572571	0.55956	miR-29c
Hbp1	4.30511	4.28693	3.42745	0.54425	0.551153	miR-29a, miR-29c
Gtpbp2	8.83313	9.03262	7.47807	0.390918	0.340433	miR-29a, miR-29c
Nr3c1	6.48711	6.69017	4.79534	0.309546	0.268904	miR-29c
Gng2	15.1183	15.4539	13.1318	0.252358	0.199975	miR-29c
Mxi1	5.93944	6.15718	3.87908	0.239756	0.206169	miR-29c
Gab1	3.93674	4.23806	1.86008	0.237062	0.192379	miR-29c
Prkd3	4.39234	4.45167	2.30911	0.235985	0.226477	miR-29a, miR-29c
Slc38a10	5.94345	5.48754	3.8412	0.232896	0.31945	miR-29c
Pik3r1	7.25717	7.2411	5.09821	0.223919	0.226427	miR-29a, miR-29c
Ehd2	4.42476	4.66917	2.2176	0.216561	0.182812	miR-29c
Prelp	8.23597	8.03506	5.86802	0.193721	0.222667	miR-29c
Pcdha1	10.6389	10.2948	8.07518	0.169136	0.214691	miR-29c
Vcl1	5.96428	4.14308	2.55387	0.0940512	0.332353	miR-29c
