# Supplementary material for: MicroRNA-mRNA interactions in a murine model of hyperoxia-induced bronchopulmonary dysplasia
Source: BMC Genomics. 2012 May 30;13:204. doi: 10.1186/1471-2164-13-204 (PMC3410783; doi:10.1186/1471-2164-13-204)
Supplement: Additional file 3: — Table S1. Identification of functionally related clusters in hyperoxia-induced BPD. All 2714 mRNA probes which significantly changed under hyperoxia were classified into functionally related clusters using DAVID. The 6 top functionally related clusters including cell cycle, adhesion, mobility, angiogenesis, taxis, and inflammation are listed. [file 1471-2164-13-204-S3.xls]

## Sheet: Sheet1
Supplemental table 1
Biological function clusteres of gene expression under hyperoxia
Function Annotation	Count	%	P-value	Enrichment	Bonferroni	FDR
Functional Group 1 (Enrichment Score: 11.7)
GO:0007049~cell cycle	148	0.0727	5.22292e-18	2.05305	2.71174e-14	9.97895e-15
GO:0051301~cell division	68	0.0334	2.5314e-15	2.83755	1.32578e-11	4.87388e-12
GO:0022402~cell cycle process	120	0.059	1.00103e-14	2.06683	5.18785e-11	1.90958e-11
GO:0022403~cell cycle phase	75	0.0369	7.92881e-14	2.51599	4.11569e-10	1.51457e-10
GO:0000279~M phase	64	0.0314	2.5533e-12	2.56631	1.32567e-08	4.87833e-09
GO:0000278~mitotic cell cycle	64	0.0314	5.2909e-12	2.52683	2.74702e-08	1.01088e-08
GO:0007067~mitosis	52	0.0256	1.54913e-11	2.78017	8.04307e-08	2.95977e-08
GO:0000087~M phase of mitotic cell cycle	52	0.0256	1.91046e-11	2.76577	9.91911e-08	3.65014e-08
GO:0051726~regulation of cell cycle	70	0.0344	1.268e-07	1.9213	0.000658127	0.000242264
GO:0000074~regulation of progression through cell cycle	69	0.0339	2.00783e-07	1.90917	0.001	0.000383616
Functional Group 2 (Enrichment Score: 9.92)
GO:0022610~biological adhesion	129	0.0634	8.3748e-14	1.95025	4.34627e-10	1.59939e-10
GO:0007155~cell adhesion	129	0.0634	8.3748e-14	1.95025	4.34627e-10	1.59939e-10
GO:0016337~cell-cell adhesion	45	0.0221	2.49351e-05	1.75641	0.73	0.0475337
Functional Group 3 (Enrichment Score: 9.11)
GO:0051674~localization of cell	76	0.0373	2.21798e-10	2.14329	1.15157e-06	4.23768e-07
GO:0006928~cell motility	76	0.0373	2.21798e-10	2.14329	1.15157e-06	4.23768e-07
GO:0016477~cell migration	63	0.031	9.67475e-09	2.14143	5.02301e-05	1.84846e-05
Functional Group 4 (Enrichment Score: 8.98)
GO:0001944~vasculature development	57	0.028	4.58809e-11	2.56631	2.38214e-07	8.76605e-08
GO:0001568~blood vessel development	56	0.0275	8.31909e-11	2.55491	4.31927e-07	1.58945e-07
GO:0048646~anatomical structure formation	51	0.0251	6.50916e-10	2.55379	3.37955e-06	1.24364e-06
GO:0001525~angiogenesis	41	0.0201	3.21468e-09	2.76892	1.66905e-05	6.14199e-06
GO:0048514~blood vessel morphogenesis	47	0.0231	8.15164e-09	2.48694	4.23224e-05	1.55746e-05
Functional Group 5 (Enrichment Score: 7.57)
GO:0042330~taxis	36	0.0177	2.64731e-10	3.27035	1.37448e-06	5.05797e-07
GO:0006935~chemotaxis	36	0.0177	2.64731e-10	3.27035	1.37448e-06	5.05797e-07
GO:0009605~response to external stimulus	90	0.0442	7.62523e-09	1.86265	3.95894e-05	1.45688e-05
GO:0007610~behavior	64	0.0314	3.03936e-07	1.94372	0.0016	0.000580701
GO:0042221~response to chemical stimulus	86	0.0423	4.00575e-07	1.73782	0.0021	0.000765339
GO:0007626~locomotory behavior	44	0.0216	5.87648e-06	2.06242	0.03	0.0112271
Functional Group 6 (Enrichment Score: 6.89)
GO:0006950~response to stress	146	0.0717	2.07173e-12	1.88632	1.07561e-08	3.95816e-09
GO:0009605~response to external stimulus	90	0.0442	7.62523e-09	1.86265	3.95894e-05	1.45688e-05
GO:0009611~response to wounding	59	0.029	1.84235e-06	1.91456	0.009	0.00351995
GO:0006954~inflammatory response	45	0.0221	6.50946e-06	2.03496	0.033	0.0124363
