# Supplementary material for: MicroRNA-mRNA interactions in a murine model of hyperoxia-induced bronchopulmonary dysplasia
Source: BMC Genomics. 2012 May 30;13:204. doi: 10.1186/1471-2164-13-204 (PMC3410783; doi:10.1186/1471-2164-13-204)
Supplement: Additional file 4: — Table S2. List of hyperoxia-responsive genes involved in functional categories of cell cycle, adhesion, mobility, migration, angiogenesis, taxis and inflammation. Potential miRNAs involved in regulation of these functions are also listed. [file 1471-2164-13-204-S4.xls]

## Sheet: Sheet1
Supplementary table 2
List of hyperoxia-responsive genes involved in function of cell cycle, adhesion, mobility, migration, angiogenesis, taxis and inflammation.
Gene Title	Gene Symbol	Entrez Gene	Time Point	O2-treated vs WT	Cell cycle	Cell adhesion	Cell mobility	Angiogenesis	Taxis	Inflammation	Regulation of miRNA
RIKEN cDNA 0610037M15 gene	0610037M15Rik	68395	P29	down						X	No
RIKEN cDNA 1110049B09 gene	1110049B09Rik	68764	P14	up		X					No
RIKEN cDNA 1700021K14 gene	1700021K14Rik	69398	P14	up		X					No
RIKEN cDNA 2310016C08 gene	2310016C08Rik	69573	P29	down						X	miR-27b
RIKEN cDNA 2610028A01 gene	2610028A01Rik	72400	p29	up	X						No
RIKEN cDNA 6720463M24 gene	6720463M24Rik	77744	p29	up	X						No
RIKEN cDNA 6820431F20 gene	6820431F20Rik	381598	P29	up		X					No
ATP-binding cassette, sub-family B (MDR/TAP), member 1A	Abcb1a	18671	P14	up					X		No
acyl-CoA synthetase medium-chain family member 1	Acsm1	117147	P14 & P29	up					X		No
actinin, alpha 1	Actn1	109711	P14 & P29	down		X	X				miR-214
activin A receptor, type II-like 1	Acvrl1	11482	P29	down				X			No
a disintegrin and metallopeptidase domain 10	Adam10	11487	P14 & P29	down		X					No
a disintegrin and metallopeptidase domain 12 (meltrin alpha)	Adam12	11489	P14	down		X					No
a disintegrin and metallopeptidase domain 23	Adam23	23792	P14	down		X					No
adiponectin, C1Q and collagen domain containing	Adipoq	11450	P29	down					X		miR-378
AF4/FMR2 family, member 2 (Aff2), mRNA	Aff2	14266	P29	down					X		miR-106b, miR-142-3p
angiotensinogen (serpin peptidase inhibitor, clade A, member 8)	Agt	11606	P14	down		X		X	X	X	No
angiotensin II receptor, type 1a	Agtr1a	11607	P14 & P29	down				X	X		miR-301a, miR-301b, miR-451
AHA1, activator of heat shock protein ATPase homolog 2 (yeast)	Ahsa2	268390	P29	up					X	X	No
adenylate kinase 1	Ak1	11799	p29	up	X						No
thymoma viral proto-oncogene 1	Akt1	11651	P14	down				X	X	X	No
aminolevulinic acid synthase 2, erythroid	Alas2	11656	P29	down						X	miR-709
anaphase-promoting complex subunit 5	Anapc5	59008	P14 & P29	down	X						No
angiogenin, ribonuclease, RNase A family, 5	Ang	11727	P29	down				X		X	miR-135b, miR-210
angiogenin, ribonuclease A family, member 3	Ang3	11730	P29	down				X			miR-210, miR699
angiopoietin 1	Angpt1	11600	P29	down				X			No
anillin, actin binding protein	Anln	68743	p29	up	X						No
alanyl (membrane) aminopeptidase	Anpep	16790	P29	down				X			let-7b, let-7d, let-7e, let-7f, let-7i, miR-378
amine oxidase, copper containing 3	Aoc3	11754	P14 & P29	up		X			X	X	No
amyloid beta (A4) precursor-like protein 2	Aplp2	11804	P14 & P29	down					X		No
v-raf murine sarcoma 3611 viral oncogene homolog	Araf	11636	p29	up	X						No
ADP-ribosylation factor interacting protein 2	Arfip2	76932	P29	up			X				No
asp (abnormal spindle)-like, microcephaly associated (Drosophila)	Aspm	12316	p29	up	X						No
alpha thalassemia/mental retardation syndrome X-linked homolog (human)	Atrx	22589	P14 & P29	down						X	miR-101b, miR-301a, miR-301b
aurora kinase A	Aurka	20878	p29	up	X						No
aurora kinase B	Aurkb	20877	p29	up	X						No
AXL receptor tyrosine kinase	Axl	26362	P14 & P29	down	X						miR-103
UDP-GlcNAc:betaGal beta-1,3-N-acetylglucosaminyltransferase 2	B3gnt2	53625	P29	down			X				No
BCL2-associated X protein	Bax	12028	P29	up					X	X	No
basal cell adhesion molecule	Bcam	57278	P14 & P29	down		X					miR-27a
B-cell leukemia/lymphoma 6	Bcl6	12053	P14	up		X	X		X	X	No
brain derived neurotrophic factor	Bdnf	12064	P14	up			X		X	X	No
baculoviral IAP repeat-containing 5	Birc5	11836	p29	down	X						let-7b, let-7d, let-7e, let-7f, let-7i, miR-218, miR-221, miR-709
bleomycin hydrolase	Blmh	104184	P29	up					X		No
bone morphogenetic protein 6	Bmp6	12161	P29	down					X	X	No
bone morphogenetic protein receptor, type 1B	Bmpr1b	12167	P14	up		X			X	X	No
bone morphogenic protein receptor, type II (serine/threonine kinase)	Bmpr2	12168	P29	down				X			No
biregional cell adhesion molecule-regulated by oncogenes (Cdon) binding protein	Boc	117606	P29	up		X					No
breast cancer 1	Brca1	12189	p29	up	X					X	No
brain and reproductive organ-expressed protein	Bre	107976	P29	down						X	miR-22*, miR-744
budding uninhibited by benzimidazoles 1 homolog (S. cerevisiae)	Bub1	12235	p29	up	X						No
budding uninhibited by benzimidazoles 1 homolog, beta (S. cerevisiae)	Bub1b	12236	p29	up	X						No
core 1 synthase, glycoprotein-N-acetylgalactosamine 3-beta-galactosyltransferase, 1	C1galt1	94192	P14	down				X			No
complement component 1, q subcomponent, beta polypeptide	C1qb	12260	P14 & P29	up					X	X	No
complement component 1, q subcomponent, C chain	C1qc	12262	P29	up					X	X	No
complement component 1, r subcomponent	C1r	50909	P14	up					X	X	No
complement component 2 (within H-2S)	C2	12263	P14	up					X	X	No
complement component 3	C3	12266	P14	up					X	X	No
calcium channel, voltage-dependent, L type, alpha 1C subunit	Cacna1c	12288	P29	up					X		No
calmodulin 3	Calm3	12315	p14	down	X						No
calcium/calmodulin-dependent protein kinase II, delta	Camk2d	108058	p14	up	X						No
cathelicidin antimicrobial peptide	Camp	12796	P14	down						X	No
CAP, adenylate cyclase-associated protein 1 (yeast)	Cap1	12331	P14 & P43	down			X				miR-22, miR-382, miR-451
caspase 12	Casp12	12364	P14	up					X	X	No
chemokine (C-C motif) ligand 12	Ccl12	20293	P29	up					X	X	No
chemokine (C-C motif) ligand 17	Ccl17	20295	P29	up					X	X	No
chemokine (C-C motif) ligand 19	Ccl19	24047	P29	down					X	X	No
chemokine (C-C motif) ligand 2	Ccl2	20296	P29	up					X	X	No
chemokine (C-C motif) ligand 5	Ccl5	20304	P29	down					X	X	No
chemokine (C-C motif) ligand 6	Ccl6	20305	P14 & P29	down					X	X	No
chemokine (C-C motif) ligand 8	Ccl8	20307	P29	up					X	X	No
cyclin A2	Ccna2	12428	p29	up	X						No
cyclin B1	Ccnb1	268697	p29	up	X						No
cyclin B2	Ccnb2	12442	p29	up	X						No
cyclin D1	Ccnd1	12443	p29	up	X				X	X	No
cyclin D2	Ccnd2	12444	P14 & P29	up	X						No
cyclin E2	Ccne2	12448	p29	up	X						No
cyclin F	Ccnf	12449	p29	up	X						No
cyclin G1	Ccng1	12450	P14 & P29	up	X						No
cyclin G2	Ccng2	12452	p29	down	X						miR-100, miR-106b, miR-340-5p, miR-99a
cyclin H	Ccnh	66671	p29	up	X						No
cyclin J-like	Ccnjl	380694	p29	up	X						No
cyclin L2	Ccnl2	56036	p29	up	X						No
chemokine (C-C motif) receptor 2	Ccr2	12772	P14	down			X		X	X	No
CD163 antigen	Cd163	93671	P14 & P29	up					X	X	No
CD2 antigen	Cd2	12481	P29	down		X				X	No
CD22 antigen	Cd22	12483	P29	down		X				X	No
CD276 antigen	Cd276	102657	P29	up					X	X	No
CD34 antigen	Cd34	12490	P29	up		X	X				No
CD36 antigen	Cd36	12491	P29	down		X					No
CD44 antigen	Cd44	12505	P14 & P29	down		X			X	X	No
CD47 antigen (Rh-related antigen, integrin-associated signal transducer)	Cd47	16423	P29	down		X					No
CD55 antigen	Cd55	13136	P14 & P29	up					X	X	No
CD9 antigen	Cd9	12527	P29	down		X	X	X	X	X	miR-218, miR-340-5p
CD97 antigen	Cd97	26364	P29	down		X					miR-322, miR-497, miR-699, miR-709
cell division cycle 20 homolog (S. cerevisiae)	Cdc20	107995	p29	up	X						No
cell division cycle 25 homolog A (S. pombe)	Cdc25a	12530	p29	up	X						No
cell division cycle 2 homolog A (S. pombe)	Cdc2a	12534	p29	up	X					X	No
cell division cycle 2-like 5 (cholinesterase-related cell division controller)	Cdc2l5	69562	P14 & P29	up	X						No
cell division cycle 6 homolog (S. cerevisiae)	Cdc6	23834	p29	up	X						No
cell division cycle 7 (S. cerevisiae)	Cdc7	12545	p29	up	X						No
cell division cycle associated 2	Cdca2	108912	p29	up	X						No
cell division cycle associated 3	Cdca3	14793	p29	up	X						No
cell division cycle associated 5	Cdca5	67849	p29	up	X						No
cell division cycle associated 8	Cdca8	52276	p29	up	X						No
cadherin 1	Cdh1	12550	P14	up		X					No
cadherin 2	Cdh2	12558	P29	up		X	X	X			No
cadherin 5	Cdh5	12562	P14 & P29	down		X		X			miR-27a
cyclin-dependent kinase inhibitor 1A (P21)	Cdkn1a	12575	P14 & P29	up	X					X	No
chromatin licensing and DNA replication factor 1	Cdt1	67177	p29	up	X						No
cadherin, EGF LAG seven-pass G-type receptor 1 (flamingo homolog, Drosophila)	Celsr1	12614	P14	up		X			X		No
centromere protein F	Cenpf	108000	p29	up	X						No
centrosomal protein 55	Cep55	74107	p29	up	X						No
complement factor D (adipsin)	Cfd	11537	P29	down					X	X	miR-532-5p
cofilin 1, non-muscle	Cfl1	12631	p14	down	X		X				No
chromatin assembly factor 1, subunit B (p60)	Chaf1b	110749	p29	up	X					X	No
checkpoint kinase 1 homolog (S. pombe)	Chek1	12649	p29	up	X					X	No
checkpoint with forkhead and ring finger domains	Chfr	231600	p29	up	X					X	No
chitinase 3-like 3	Chi3l3	12655	P14 & P29	down					X		miR-214, miR-22, miR-451
cell adhesion molecule with homology to L1CAM	Chl1	12661	P29	up		X	X		X		No
cholinergic receptor, nicotinic, alpha polypeptide 7	Chrna7	11441	P29	up			X		X	X	No
cytoskeleton associated protein 2	Ckap2	80986	P14 & P29	up	X						No
CDC28 protein kinase 1b	Cks1b	54124	p29	up	X						No
CDC28 protein kinase regulatory subunit 2	Cks2	66197	p29	up	X						No
claudin 1	Cldn1	12737	P29	up		X					No
claudin 10	Cldn10	58187	P14	up		X					No
claudin 18	Cldn18	56492	P14 & P29	down		X					No
C-type lectin domain family 2, member d	Clec2d	93694	P14	up						X	No
C-type lectin domain family 7, member a	Clec7a	56644	P29	down		X			X	X	No
chloride intracellular channel 4 (mitochondrial)	Clic4	29876	P29	down			X				No
claspin homolog (Xenopus laevis)	Clspn	269582	p29	up	X					X	No
calsyntenin 1	Clstn1	65945	P14 & P29	down		X					No
contactin 1	Cntn1	12805	P14 & P29	down		X					miR-124, miR-141, miR-382
collagen, type XVI, alpha 1	Col16a1	107581	P29	up		X					No
collagen, type XVIII, alpha 1	Col18a1	12822	P29	up		X	X	X			No
collagen, type I, alpha 1	Col1a1	12842	P29	up		X					No
collagen, type I, alpha 2	Col1a2	12843	P29	up		X					No
collagen, type III, alpha 1	Col3a1	12825	P29	up		X					No
collagen, type IV, alpha 1	Col4a1	12826	P29	up		X					No
collagen, type IV, alpha 4	Col4a4	12829	P29	up		X					No
collagen, type V, alpha 1	Col5a1	12831	P29	up		X					No
collagen, type V, alpha 2	Col5a2	12832	P29	up		X					No
collagen, type V, alpha 3	Col5a3	53867	P29	up		X					No
collagen, type VI, alpha 3	Col6a3	12835	P29	up		X					No
collagen, type VIII, alpha 1	Col8a1	12837	P14 & P29	up		X					No
collectin sub-family member 12	Colec12	140792	P29	up					X	X	No
v-crk sarcoma virus CT10 oncogene homolog (avian)-like	Crkl	12929	P14	down	X			X			No
colony stimulating factor 3 receptor (granulocyte)	Csf3r	12986	P14 & P29	down		X	X		X	X	miR-672
cystatin B	Cstb	13014	P29	up					X		No
connective tissue growth factor	Ctgf	14219	P14 & P29	up		X	X	X			No
catenin (cadherin associated protein), beta 1	Ctnnb1	12387	P29	down		X		X			miR-690
cathepsin B	Ctsb	13030	P14	down					X	X	No
cullin 4B	Cul4b	72584	p14	up	X						No
chemokine (C-X-C motif) ligand 1	Cxcl1	14825	P14 & P29	up	X				X	X	No
chemokine (C-X-C motif) ligand 12	Cxcl12	20315	P14 & P29	up			X	X	X	X	No
chemokine (C-X-C motif) ligand 17	Cxcl17	232983	P14 & P29	up				X	X	X	No
chemokine (C-X-C motif) ligand 5	Cxcl5	20311	P14 & P29	up					X	X	No
chemokine (C-X-C motif) receptor 4	Cxcr4	12767	P29	down			X	X	X	X	miR-210
chemokine (C-X-C motif) receptor 7	Cxcr7	12778	P14 & P29	up					X	X	No
cytoplasmic FMR1 interacting protein 2	Cyfip2	76884	P14	up		X					No
cytochrome P450, family 26, subfamily b, polypeptide 1	Cyp26b1	232174	p29	down	X						No
cysteine rich protein 61	Cyr61	16007	P14 & P29	up		X		X	X	X	No
cytohesin 3	Cyth3	19159	P14 & P29	down		X					miR-22
cytohesin 1 interacting protein	Cytip	227929	P29	down		X					miR-218
deleted in bladder cancer 1 (human)	Dbc1	56710	p29	up	X						No
DBF4 homolog (S. cerevisiae)	Dbf4	27214	P14 & P29	up	X						No
D-aspartate oxidase	Ddo	70503	P14	up					X		No
discoidin domain receptor family, member 2	Ddr2	18214	P14	down		X					No
DiGeorge syndrome critical region gene 2	Dgcr2	13356	P29	down		X					No
delta-like 4 (Drosophila)	Dll4	54485	P29	down				X			miR-27b, miR-30d
DnaJ (Hsp40) homolog, subfamily A, member 1	Dnaja1	15502	P29	up			X			X	No
DnaJ (Hsp40) homolog, subfamily C, member 2	Dnajc2	22791	P14 & P29	up	X						No
dedicator of cyto-kinesis 2	Dock2	94176	P29	down					X	X	let-7b, let-7d, let-7f, miR-22*, miR-455*, miR-497, miR-690
dermatopontin	Dpt	56429	P29	up		X					No
desmoglein 2	Dsg2	13511	P14	up		X					No
dystonin	Dst	13518	P29	down	X	X					miR-148a, miR-199a-3p, miR-709, miR-805
denticleless homolog (Drosophila)	Dtl	76843	P29	up						X	No
E2F transcription factor 3	E2f3	13557	p29	up	X						No
E2F transcription factor 5	E2f5	13559	p29	down	X						No
E2F transcription factor 7	E2f7	52679	P14 & P29	up	X						No
eosinophil-associated, ribonuclease A family, member 2	Ear2	13587	P14 & P29	down					X	X	miR-301a, miR-301b
endothelin 1	Edn1	13614	P14	up				X		X	No
endothelin receptor type A	Ednra	13617	P14 & P29	down				X		X	miR-706
endothelin receptor type B	Ednrb	13618	P14 & P29	down			X				No
ephrin B2	Efnb2	13642	P29	down				X			No
epidermal growth factor receptor	Egfr	13649	P14 & P29	up		X	X				No
euchromatic histone lysine N-methyltransferase 2	Ehmt2	110147	P14 & P29	down	X						miR-34a, miR-34c, miR-706
eukaryotic translation initiation factor 2 alpha kinase 4	Eif2ak4	27103	P29	up					X	X	No
elastin microfibril interfacer 1	Emilin1	100952	P14	down		X					No
elastin microfibril interfacer 2	Emilin2	246707	P29	down		X					miR-744
ectonucleotide pyrophosphatase/phosphodiesterase 2	Enpp2	18606	P29	down					X	X	miR-148a, miR-152, miR-805
ectonucleoside triphosphate diphosphohydrolase 1	Entpd1	12495	P14	down					X	X	No
Eph receptor A4	Epha4	13838	P14	down			X		X		No
epoxide hydrolase 1, microsomal	Ephx1	13849	P14	up					X		No
epiregulin	Ereg	13874	P14 & P29	up	X			X		X	No
ERO1-like (S. cerevisiae)	Ero1l	50527	P29	down					X	X	No
establishment of cohesion 1 homolog 2 (S. cerevisiae)	Esco2	71988	p29	up	X					X	No
extra spindle poles-like 1 (S. cerevisiae)	Espl1	105988	p29	up	X						No
E26 avian leukemia oncogene 1, 5' domain	Ets1	23871	P14 & P29	down	X						miR-382
ets variant gene 1	Etv1	14009	P14	down			X		X	X	No
coagulation factor VII	F7	14068	P14 & P29	down					X	X	miR-124, miR-181c
fatty acid binding protein 4, adipocyte	Fabp4	11770	P29	down					X	X	miR-106b, miR-142-3p
F-box protein 5	Fbxo5	67141	p29	up	X						No
Fc receptor, IgE, high affinity I, gamma polypeptide	Fcer1g	14127	P29	down			X		X	X	No
Fc receptor, IgG, low affinity IIb	Fcgr2b	14130	P14 & P29	up					X	X	No
flap structure specific endonuclease 1	Fen1	14156	P29	up						X	No
fermitin family homolog 3 (Drosophila)	Fermt3	108101	P29	down		X					miR-199a-3p
fibroblast growth factor receptor 1	Fgfr1	14182	P14	down				X			No
fibroblast growth factor receptor 2	Fgfr2	14183	P14 & P29	down				X			miR-181c
Gardner-Rasheed feline sarcoma viral (Fgr) oncogene homolog	Fgr	14191	P14 & P29	down	X						No
FMS-like tyrosine kinase 1	Flt1	14254	P14	up			X	X			No
fibronectin 1	Fn1	14268	P29	up		X			X	X	No
forkhead box F1a	Foxf1a	15227	P14 & P29	down				X			No
forkhead box O3	Foxo3	56484	P14 & P29	up						X	No
formyl peptide receptor 1	Fpr1	14293	P14 & P29	down					X	X	No
Fras1 related extracellular matrix protein 1	Frem1	329872	P29	up		X					No
frizzled homolog 6 (Drosophila)	Fzd6	14368	P29	down		X					No
growth factor receptor bound protein 2-associated protein 1	Gab1	14388	P14 & P44	down			X		X	X	miR-29a, miR-29C
growth arrest and DNA-damage-inducible 45 gamma	Gadd45g	23882	P14 & P29	up	X						No
growth associated protein 43	Gap43	14432	P14 & P36	down			X				miR-130a, miR-130b,miR-27a, miR-301a, miR-301b
growth arrest-specific 2 like 3	Gas2l3	237436	P14 & P29	up	X						No
glutamate-cysteine ligase, catalytic subunit	Gclc	14629	P14	up					X	X	No
gap junction protein, alpha 1	Gja1	14609	P14 & P29	down			X	X	X	X	miR-101b
gap junction protein, alpha 4	Gja4	14612	P29	down				X			let-7d, miR-142-3p, miR-199a-3p, miR-532-5p, miR-744
GM2 ganglioside activator protein	Gm2a	14667	P29	down					X		No
geminin	Gmnn	57441	P14 & P29	up	X						No
glutathione peroxidase 2	Gpx2	14776	P14 & P29	up					X	X	No
glutathione peroxidase 8 (putative)	Gpx8	69590	P29	up					X	X	No
glutamate receptor, ionotropic, NMDA2C (epsilon 3)	Grin2c	14813	P29	up					X	X	No
GTP binding protein 4	Gtpbp4	69237	P14	up	X	X	X				No
histocompatibility 2, D region locus 1	H2-D1	14964	P29	down						X	miR-148a, miR-152, miR-181a, miR-22*
histocompatibility 2, D region	H2-L	14980	P29	down						X	No
histocompatibility 2, Q region locus 7	H2-Q7	15018	P29	down						X	miR-148a, miR-152, miR-699, miR-744
hepcidin antimicrobial peptide	Hamp	84506	P29	down						X	No
hyaluronan and proteoglycan link protein 1	Hapln1	12950	P14 & P29	up		X					No
host cell factor C1	Hcfc1	15161	p29	down	X						miR-690
hematopoietic cell specific Lyn substrate 1	Hcls1	15163	P29	down					X		No
histone deacetylase 7	Hdac7	56233	p29	down	X				X	X	miR-221
helicase, lymphoid specific	Hells	15201	P14 & P29	up	X						No
high mobility group box 2	Hmgb2	97165	P29	up						X	No
haptoglobin	Hp	15439	P14	up					X	X	No
hydroxyprostaglandin dehydrogenase 15 (NAD)	Hpgd	15446	p29	down	X						miR-181a
heat shock protein 12A	Hspa12a	73442	P29	down					X	X	No
heat shock protein 1A	Hspa1a	193740	P14 & P29	up					X	X	No
heat shock protein 1B	Hspa1b	15511	P14 & P29	up					X	X	No
heat shock protein 2	Hspa2	15512	P14 & P29	up					X	X	No
heat shock protein 4	Hspa4	15525	P14 & P29	up					X	X	No
heat shock protein 4 like	Hspa4l	18415	P14	up					X	X	No
heat shock protein 9	Hspa9	15526	P14 & P29	up					X	X	No
heat shock protein 1	Hspb1	15507	P29	down					X	X	let-7b, miR-15a, miR-199a-3p
heat shock protein family, member 7 (cardiovascular)	Hspb7	29818	P29	down					X	X	No
perlecan (heparan sulfate proteoglycan 2)	Hspg2	15530	P29	up		X					No
heat shock 105kDa/110kDa protein 1	Hsph1	15505	P29	up					X	X	No
HIV-1 tat interactive protein 2, homolog (human)	Htatip2	53415	P14	up	X			X			No
huntingtin	Htt	15194	P14	up				X			No
hydrogen voltage-gated channel 1	Hvcn1	74096	P29	down					X		miR-378, miR-699
intercellular adhesion molecule 2	Icam2	15896	P29	down		X					miR-148a, miR22*
interferon gamma inducible protein 47	Ifi47	15953	P29	down						X	let-7b, let-7e, miR-805
interleukin 16	Il16	16170	P29	down			X		X	X	miR-22*
interleukin 18	Il18	16173	P29	down		X		X			No
interleukin 1 beta	Il1b	16176	p29	down	X		X		X	X	miR-805
interleukin 1 receptor accessory protein	Il1rap	16180	P14 & P29	down						X	No
interleukin 1 receptor-like 1	Il1rl1	17082	P14	up						X	No
inner centromere protein	Incenp	16319	P14 & P29	up	X						No
integrin alpha 3	Itga3	16400	P29	down		X	X		X		miR-99a
integrin alpha 5 (fibronectin receptor alpha)	Itga5	16402	P14	down		X			X		No
integrin alpha 8	Itga8	241226	P14 & P29	down		X			X		No
integrin alpha E, epithelial-associated	Itgae	16407	P29	up	X	X					No
integrin alpha L	Itgal	16408	P14 & P29	down		X					No
integrin alpha V	Itgav	16410	P14	down		X		X			No
integrin alpha X	Itgax	16411	P29	down		X					let-7i
integrin beta 2	Itgb2	16414	P14 & P29	down		X	X		X	X	miR-103, miR-685
integrin beta 4	Itgb4	192897	P14	up		X					No
integrin beta 6	Itgb6	16420	P14 & P29	up		X			X	X	No
KH domain containing, RNA binding, signal transduction associated 1	Khdrbs1	20218	p29	up	X						No
kinesin family member 11	Kif11	16551	p29	up	X						No
kinesin family member 20A	Kif20a	19348	p29	up	X						No
antigenic determinant of rec-A protein	Kin	16588	P14	up						X	No
kit oncogene	Kit	16590	P14 & P29	down					X	X	No
kinetochore associated 1	Kntc1	208628	p29	up	X						No
laminin B1 subunit 1	Lamb1-1	16777	P29	up		X	X		X		No
laminin, gamma 2	Lamc2	16782	P29	down		X					miR-181a, miR-199a-3p, miR-27b, miR-99a
linker for activation of T cells	Lat	16797	P29	down						X	miR-135b, miR-378
lipopolysaccharide binding protein	Lbp	16803	P14	up						X	No
lymphocyte protein tyrosine kinase	Lck	16818	P29	down					X		miR-100, miR-699, miR709, miR-99a
lymphoid enhancer binding factor 1	Lef1	16842	P29	down				X			miR-210, miR-378, miR-411
ligase I, DNA, ATP-dependent	Lig1	16881	p29	up	X					X	No
ligase IV, DNA, ATP-dependent	Lig4	319583	p14	up	X					X	No
LIM and senescent cell antigen-like domains 1	Lims1	110829	P14	down		X					No
lin-9 homolog (C. elegans)	Lin9	72568	p29	up	X						No
lymphocyte specific 1	Lsp1	16985	P14 & P29	down					X	X	miR-214, miR-34a
lymphatic vessel endothelial hyaluronan receptor 1	Lyve1	114332	P14 & P29	up		X					No
Microtubule-actin crosslinking factor (Macf)	Macf1	11426	P29	up	X		X	X			No
MAD2 mitotic arrest deficient-like 1 (yeast)	Mad2l1	56150	p29	up	X						No
v-maf musculoaponeurotic fibrosarcoma oncogene family, protein F (avian)	Maff	17133	p29	up	X						No
mannosidase 2, alpha B1	Man2b1	17159	P29	down					X		miR-210
mitogen-activated protein kinase kinase kinase kinase 4	Map4k4	26921	P29	up						X	No
mitogen-activated protein kinase 1	Mapk1	26413	P14 & P29	up	X				X	X	No
mitogen-activated protein kinase 14	Mapk14	26416	P14 & P29	down	X		X	X	X	X	No
mitogen-activated protein kinase 6	Mapk6	50772	P14 & P29	down	X						miR-494
mitogen-activated protein kinase 8 interacting protein 3	Mapk8ip3	30957	P14 & P35	down			X				No
mannan-binding lectin serine peptidase 1	Masp1	17174	P14 & P29	up					X	X	No
minichromosome maintenance deficient 2 mitotin (S. cerevisiae)	Mcm2	17216	p29	up	X						No
minichromosome maintenance deficient 5, cell division cycle 46	Mcm5	17218	p29	up	X						No
minichromosome maintenance deficient 6 (MIS5 homolog, S. pombe)	Mcm6	17219	P14 & P29	up	X						No
minichromosome maintenance deficient 7 (S. cerevisiae)	Mcm7	17220	p29	up	X						No
meiosis expressed gene 1	Meig1	104362	P14 & P29	up	X						No
antigen identified by monoclonal antibody Ki 67	Mki67	17345	p29	up	X						No
MAP kinase-interacting serine/threonine kinase 1	Mknk1	17346	P14 & P29	down						X	miR-503
myeloid leukemia factor 1	Mlf1	17349	p14	up	X						No
Matrix metallopeptidase 14 (membrane-inserted) (Mmp14), mRNA	Mmp14	17387	P29	up			X				No
matrix metallopeptidase 2	Mmp2	17390	P29	up				X			No
meiosis-specific nuclear structural protein 1	Mns1	17427	p14	up	X						No
myelin protein zero-like 2	Mpzl2	14012	P14 & P29	up		X					No
mitochondrial ribosomal protein L41	Mrpl41	107733	p29	up	X						No
membrane-spanning 4-domains, subfamily A, member 1	Ms4a1	12482	P14 & P29	down						X	miR-451
metallothionein 1	Mt1	17748	P14	up					X		No
metallothionein 2	Mt2	17750	P14	up					X		No
myeloblastosis oncogene	Myb	17863	p14	up	X						No
myosin VA	Myo5a	17918	P14 & P29	up					X		No
NMDA receptor-regulated gene 1	Narg1	74838	P14 & P29	up				X			No
nuclear autoantigenic sperm protein (histone-binding)	Nasp	50927	p29	up	X						No
non-SMC condensin I complex, subunit D2	Ncapd2	68298	p29	up	X						No
non-SMC condensin II complex, subunit D3	Ncapd3	78658	p29	up	X						No
non-SMC condensin II complex, subunit G2	Ncapg2	76044	P14 & P29	up	X						No
non-SMC condensin I complex, subunit H	Ncaph	215387	p29	up	X						No
necdin	Ndn	17984	P29	up			X				No
NIMA (never in mitosis gene a)-related expressed kinase 2	Nek2	18005	P14 & P29	up	X						No
nuclear factor, erythroid derived 2, like 2	Nfe2l2	18024	P14	up					X	X	No
neutrophilic granule protein	Ngp	18054	P14 & P29	down						X	miR-214, miR-27a
nischarin	Nisch	64652	P14	down			X				No
neuroligin 2	Nlgn2	216856	P29	up		X					No
non-metastatic cells 5, protein expressed in (nucleoside-diphosphate kinase)	Nme5	75533	P14	up					X	X	No
nitric oxide synthase 3, endothelial cell	Nos3	18127	P14 & P29	up				X	X		No
nephronectin	Npnt	114249	P14 & P29	down		X					miR-101b
NAD(P)H dehydrogenase, quinone 1	Nqo1	18104	P14 & P29	up					X	X	No
nuclear receptor subfamily 2, group F, member 6	Nr2f6	13864	p29	up	X				X	X	No
neuron-glia-CAM-related cell adhesion molecule	Nrcam	319504	P29	up		X	X				No
neurturin	Nrtn	18188	P29	up			X				No
neurotrophic tyrosine kinase, receptor, type 2	Ntrk2	18212	P14 & P29	down				X	X		miR-141, miR-301a, miR-301b, miR-29c
nudix (nucleoside diphosphate linked moiety X)-type motif 1	Nudt1	17766	P29	up						X	No
NUF2, NDC80 kinetochore complex component, homolog (S. cerevisiae)	Nuf2	66977	p29	up	X						No
nucleoporin 85	Nup85	445007	P29	up			X		X	X	No
nucleolar and spindle associated protein 1	Nusap1	108907	p29	up	X						No
osteomodulin	Omd	27047	P29	down		X					miR-148a
opioid binding protein/cell adhesion molecule-like	Opcml	330908	P29	up		X					No
platelet-activating factor acetylhydrolase, isoform 1b, subunit 1	Pafah1b1	18472	P14	up	X		X	X			No
platelet-activating factor acetylhydrolase, isoform 1b, subunit 2	Pafah1b2	18475	P14	down			X				No
par-6 partitioning defective 6 homolog gamma (C. elegans)	Pard6g	93737	P14 & P29	down	X						No
poly (ADP-ribose) polymerase family, member 1	Parp1	11545	P29	up						X	No
protocadherin 7	Pcdh7	54216	P14 & P29	up		X					No
protocadherin beta 16	Pcdhb16	93887	P29	up		X					No
protocadherin beta 9	Pcdhb9	93880	P29	up		X					No
platelet-derived growth factor, C polypeptide	Pdgfc	54635	P14 & P29	up	X						No
platelet/endothelial cell adhesion molecule 1	Pecam1	18613	P29	down		X	X		X	X	let-7i, miR-322, miR-497
phosphatidylinositol 3-kinase, regulatory subunit, polypeptide 1 (p85 alpha)	Pik3r1	18708	P14 & P29	down		X	X				miR-29a, miR-29c
plakophilin 2	Pkp2	67451	P14	up		X					No
phospholipase A2, group XVI	Pla2g16	225845	p14	up	X						No
polo-like kinase 1 (Drosophila)	Plk1	18817	p29	up	X						No
palate, lung, and nasal epithelium associated	Plunc	18843	P29	down						X	let-7b, let-7d, let-7f, let-7i, miR-15a, miR-322, miR-497, miR-709
podocalyxin-like	Podxl	27205	P14 & P34	down			X				No
polymerase (DNA directed), alpha 1	Pola1	18968	p29	up	X					X	No
polymerase (DNA directed), delta 1, catalytic subunit	Pold1	18971	P14 & P29	up	X					X	No
polymerase (DNA directed), epsilon	Pole	18973	P29	up						X	No
paraoxonase 1	Pon1	18979	P14	up					X		No
phosphatidic acid phosphatase type 2B	Ppap2b	67916	P29	down				X			No
protein phosphatase 2 (formerly 2A), catalytic subunit, alpha isoform	Ppp2ca	19052	p14	up	X						No
protein regulator of cytokinesis 1	Prc1	233406	p29	up	X						No
peroxiredoxin 6	Prdx6	11758	P14	up					X	X	No
protein kinase, AMP-activated, alpha 2 catalytic subunit	Prkaa2	108079	P14	up						X	No
protein kinase C, epsilon	Prkce	18754	P29	down					X		miR-30d, miR-690
protein C receptor, endothelial	Procr	19124	P14	up					X	X	No
presenilin 1	Psen1	19164	P29	down		X	X	X	X		miR-27b
proteasome (prosome, macropain) 26S subunit, non-ATPase, 13	Psmd13	23997	p29	up	X						No
prostaglandin E receptor 3 (subtype EP3)	Ptger3	19218	P29	up					X	X	No
prostaglandin-endoperoxide synthase 1	Ptgs1	19224	P29	up					X	X	No
prostaglandin-endoperoxide synthase 2	Ptgs2	19225	P14	up					X	X	No
protein tyrosine phosphatase, receptor type, C	Ptprc	19264	p29	down	X					X	miR-30d
pituitary tumor-transforming gene 1	Pttg1	30939	p29	up	X					X	No
poliovirus receptor	Pvr	52118	P29	up		X	X				No
paxillin	Pxn	19303	P14 & P29	down		X	X				miR-143
RAS-related C3 botulinum substrate 2	Rac2	19354	P14 & P29	down					X	X	miR-706
Rac GTPase-activating protein 1	Racgap1	26934	p29	up	X						No
RAD23a homolog (S. cerevisiae)	Rad23a	19358	P29	down						X	No
RAD51 homolog (S. cerevisiae)	Rad51	19361	p29	up	X					X	No
RAD51 associated protein 1	Rad51ap1	19362	P14	up						X	No
RAD54 like (S. cerevisiae)	Rad54l	19366	P29	up					X	X	No
Ras interacting protein 1	Rasip1	69903	P29	down		X					miR-106b
Ras association (RalGDS/AF-6) domain family member 5	Rassf5	54354	p29	down	X						miR-497
retinoblastoma binding protein 4	Rbbp4	19646	p14	down	X						No
RNA binding motif protein 14	Rbm14	56275	P29	up					X	X	No
REV1 homolog (S. cerevisiae)	Rev1	56210	P14 & P29	up						X	No
replication factor C (activator 1) 5	Rfc5	72151	P29	up						X	No
roundabout homolog 1 (Drosophila)	Robo1	19876	P29	up		X	X		X	X	No
roundabout homolog 2 (Drosophila)	Robo2	268902	P29	up		X	X		X	X	No
Rho-associated coiled-coil containing protein kinase 1	Rock1	19877	p14	up	X						No
receptor tyrosine kinase-like orphan receptor 2	Ror2	26564	P29	up		X					No
RAR-related orphan receptor alpha	Rora	19883	P29	down				X			miR-100, miR-106b, miR210, miR-99a
ribonucleotide reductase M2 B (TP53 inducible)	Rrm2b	382985	P29	down						X	No
radial spoke head 1 homolog (Chlamydomonas)	Rsph1	22092	p14	up	X						No
reticulon 4	Rtn4	68585	P14 & P29	down			X	X			miR-21, miR-685
S100 calcium binding protein A8 (calgranulin A)	S100a8	20201	P14 & P29	down					X	X	No
S100 calcium binding protein A9 (calgranulin B)	S100a9	20202	P14 & P30	down			X		X	X	No
S100 protein, beta polypeptide, neural	S100b	20203	P29	up					X	X	No
sphingosine-1-phosphate receptor 1	S1pr1	13609	P14 & P29	down		X		X			miR-130a, miR-130b, miR451
sphingosine-1-phosphate receptor 3	S1pr3	13610	P14 & P29	down					X	X	miR-301b
serum amyloid A 3	Saa3	20210	P14 & P29	up					X	X	No
spindle assembly 6 homolog (C. elegans)	Sass6	72776	p29	up	X						No
scavenger receptor class B, member 1	Scarb1	20778	P29	down		X	X				miR-378
scavenger receptor class F, member 2	Scarf2	224024	P14	down		X					No
selectin, lymphocyte	Sell	20343	P14 & P29	down		X					No
selectin, platelet (p-selectin) ligand	Selplg	20345	P29	down		X	X				miR-690
sema domain, immunoglobulin domain (Ig), short basic domain, secreted, (semaphorin) 3C	Sema3c	20348	P14 & P29	down			X	X			No
sema domain, transmembrane domain (TM), and cytoplasmic domain, (semaphorin) 6A	Sema6a	20358	P29	down			X				miR-181a
serine (or cysteine) preptidase inhibitor, clade A, member 1B	Serpina1b	20701	P14 & P29	down					X	X	No
serine (or cysteine) peptidase inhibitor, clade A, member 3N	Serpina3n	20716	P14 & P29	up					X	X	No
serine (or cysteine) peptidase inhibitor, clade E, member 1	Serpine1	18787	P14 & P29	up				X			No
serine (or cysteine) peptidase inhibitor, clade F, member 1	Serpinf1	20317	P29	down				X			miR-221
splicing factor proline/glutamine rich (polypyrimidine tract binding protein associated)	Sfpq	71514	P29	up						X	No
shugoshin-like 2 (S. pombe)	Sgol2	68549	p29	up	X						No
src homology 2 domain-containing transforming protein C1	Shc1	20416	P14 & P29	down	X	X		X			No
sialic acid binding Ig-like lectin 5	Siglec5	233186	P29	down		X					No
sialic acid binding Ig-like lectin G	Siglecg	243958	P29	down		X					miR-148a, miR-152, miR-210
signal-regulatory protein alpha	Sirpa	19261	P14 & P29	down		X	X				miR-652
sine oculis-related homeobox 4 homolog (Drosophila)	Six4	20474	P14 & P51	up			X				No
S-phase kinase-associated protein 2 (p45)	Skp2	27401	p29	up	X						No
solute carrier family 2 (facilitated glucose transporter), member 12	Slc2a12	353169	P29	down				X			No
slit homolog 2 (Drosophila)	Slit2	20563	P29	up			X				No
structural maintenance of chromosomes 2	Smc2	14211	P14 & P29	up	X						No
superoxide dismutase 1, soluble	Sod1	20655	P14	up					X	X	No
superoxide dismutase 2, mitochondrial	Sod2	20656	P14	up					X	X	No
superoxide dismutase 3, extracellular	Sod3	20657	P14 & P29	down						X	No
sorbin and SH3 domain containing 1	Sorbs1	20411	P29	down		X					miR-15a
SRY-box containing gene 17	Sox17	20671	P29	down				X			No
SRY-box containing gene 2	Sox2	20674	P14	up					X	X	No
sperm associated antigen 5	Spag5	54141	p29	up	X						No
SPC24, NDC80 kinetochore complex component, homolog (S. cerevisiae)	Spc24	67629	p29	up	X						No
SPC25, NDC80 kinetochore complex component, homolog (S. cerevisiae)	Spc25	66442	p29	up	X						No
spondin 2, extracellular matrix protein	Spon2	100689	P14	down		X					No
secreted phosphoprotein 1	Spp1	20750	P14 & P29	down		X	X		X	X	No
sequestosome 1	Sqstm1	18412	P29	down						X	miR-181a, miR-221, miR-455*
sulfiredoxin 1 homolog (S. cerevisiae)	Srxn1	76650	P14	up					X	X	No
suppression of tumorigenicity 14 (colon carcinoma)	St14	19143	P29	up			X				No
spermatid perinuclear RNA binding protein	Strbp	20744	P14 & P52	up			X		X	X	No
synaptonemal complex central element protein 2	Syce2	71846	p29	up	X						No
synaptotagmin VII	Syt7	54525	P29	down					X	X	miR-31*
transforming, acidic coiled-coil containing protein 3	Tacc3	21335	P14 & P29	up	X					X	No
TAO kinase 2	Taok2	381921	P29	down		X				X	No
TAP binding protein	Tapbp	21356	P29	down						X	miR-709
T-box 20	Tbx20	57246	P14	up				X			No
T-box 4	Tbx4	21387	P14	down				X			No
T-box 5	Tbx5	21388	P14	down			X				No
T-cell receptor beta, variable 13, mRNA (cDNA clone IMAGE:1365841)	Tcrb-V13	269846	P29	down						X	No
endothelial-specific receptor tyrosine kinase	Tek	21687	P29	down		X	X	X			No
tissue factor pathway inhibitor 2	Tfpi2	21789	P29	up					X	X	No
transforming growth factor, beta 2	Tgfb2	21808	P29	up	X		X	X	X	X	No
transforming growth factor, beta induced	Tgfbi	21810	P14	down		X					No
transforming growth factor, beta receptor II	Tgfbr2	21813	P14 & P29	down				X			No
transglutaminase 2, C polypeptide	Tgm2	21817	P29	down		X					miR-142-3p
thrombospondin 1	Thbs1	21825	P14	up		X		X	X	X	No
thrombospondin 2	Thbs2	21826	P29	up		X					No
Tia1 cytotoxic granule-associated RNA binding protein-like 1	Tial1	21843	p29	up	X						No
tumor necrosis factor, alpha-induced protein 2	Tnfaip2	21928	P14 & P29	up				X			No
troponin I, cardiac 3	Tnni3	21954	P14	up				X			No
tensin 1	Tns1	21961	P29	down			X				No
tenascin XB	Tnxb	81877	P29	down		X					miR-100, miR-709, miR-99a
toll interacting protein	Tollip	54473	P14 & P29	down					X	X	No
topoisomerase (DNA) II alpha	Top2a	21973	p29	up	X						No
topoisomerase (DNA) II beta	Top2b	21974	P14	down			X				No
topoisomerase (DNA) II binding protein 1	Topbp1	235559	p29	up	X					X	No
tumor protein D52-like 1	Tpd52l1	21987	p29	up	X						No
tryptase beta 2	Tpsb2	17229	P14 & P29	up					X	X	No
three prime repair exonuclease 1	Trex1	22040	P14	down						X	No
transformation related protein 53	Trp53	22059	P14 & P29	down	X				X	X	miR-672
transformation related protein 53 binding protein 1	Trp53bp1	27223	P29	up						X	No
TSC22 domain family, member 2	Tsc22d2	72033	P14 & P29	up						X	No
TSC22 domain family, member 3	Tsc22d3	14605	P29	down						X	No
tubulin, beta 6	Tubb6	67951	p29	up	X						No
twisted gastrulation homolog 1 (Drosophila)	Twsg1	65960	P14 & P29	down				X			No
thioredoxin interacting protein	Txnip	56338	P14 & P29	down	X				X	X	miR-503
ubiquitin-conjugating enzyme E2C	Ube2c	68612	p29	up	X						No
ubiquitin-like, containing PHD and RING finger domains, 1	Uhrf1	18140	p29	up	X					X	No
unc-5 homolog C (C. elegans)	Unc5c	22253	P14	down			X				No
uracil DNA glycosylase	Ung	22256	P29	up						X	No
utrophin	Utrn	22288	P29	down					X	X	No
vascular cell adhesion molecule 1	Vcam1	22329	P29	up		X					No
versican	Vcan	13003	P29	up		X					No
vinculin	Vcl	22330	P14 & P29	down		X	X				miR-21
vascular endothelial growth factor A	Vegfa	22339	P29	down	X		X	X			No
vascular endothelial growth factor C	Vegfc	22341	P14	up	X			X			No
vitronectin	Vtn	22370	P14 & P29	down		X					miR-143
Von Willebrand factor homolog	Vwf	22371	P14	up		X			X	X	No
WASP family 1	Wasf1	83767	P29	up			X				No
WNT1 inducible signaling pathway protein 1	Wisp1	22402	P29	up		X					No
X-ray repair complementing defective repair in Chinese hamster cells 5	Xrcc5	22596	P14 & P29	up						X	No
Yamaguchi sarcoma viral (v-yes) oncogene homolog 1	Yes1	22612	P14 & P29	down	X						miR-451
zinc finger and BTB domain containing 16	Zbtb16	235320	p14	up	X						No
zinc finger matrin type 3	Zmat3	22401	P14 & P29	up						X	No
ZW10 interactor	Zwint	52696	P14 & P29	up	X						No
