# Supplementary material for: MicroRNA-mRNA interactions in a murine model of hyperoxia-induced bronchopulmonary dysplasia
Source: BMC Genomics. 2012 May 30;13:204. doi: 10.1186/1471-2164-13-204 (PMC3410783; doi:10.1186/1471-2164-13-204)
Supplement: Additional file 5: — Table S3. Overlap of dynamically regulated miRNAs in normal lung alveolar development and hyperoxia-induced BPD. Among 66 miRNAs identified from O2-induced BPD, 33 miRNAs overlapped with the 117 miRNA identified as dynamically regulated during lung organogenesis. The expressed copy number values of all 117 miRNA are listed. [file 1471-2164-13-204-S5.xls]

## Sheet: Sheet1
Supplementary table 3
Overlap of dynamically regulated miRNAs in normal lung alveolar development and hyperoxia-induced BPD
miRNA ID	Embryonic day 12 (mean)	Embryonic day 14 (mean)	Embryonic day 16 (mean)	Embryonic day 18 (mean)	Postnatal day 2 (mean)	Postnatal day 10 (mean)	Adult (mean)	miRNA involved in regulation of BPD
mmu-let-7b	5.66742	12.2583	49.7044	35.0996	86.0049	181.977	171.987	X
mmu-let-7c	21.1306	55.4052	160.846	238.94	54.1627	168.659	228.253	X
mmu-let-7d	29.9571	112.164	226.784	234.748	109.143	170.482	161.869	X
mmu-let-7e	82.0945	219.596	427.106	651.792	214.005	333.807	447.161	X
mmu-let-7g	89.2732	221.659	447.904	662.956	212.69	335.659	639.044
mmu-let-7i	117.559	440.439	896.284	1325.04	427.218	675.623	635.127	X
mmu-miR-106a	5316.36	5011.07	5082.87	3750.49	1728.48	1353.94	912.308
mmu-miR-126-3p	5258.3	9806.24	13919.9	58678.4	53555.4	83814.3	159300
mmu-miR-126-5p	476.046	622.636	1268.38	3740.37	3431.02	5361.78	7168.41
mmu-miR-127	677.428	440.266	902.301	1882.13	432.436	84.6024	40.6905
mmu-miR-130b	168.063	111.194	158.703	118.181	26.9081	10.7127	14.4162	X
mmu-miR-133a	167.298	110.872	160.774	331.641	429.669	331.546	892.652
mmu-miR-134	471.178	313.848	316.128	473.474	54.5712	21.0441	13.9859
mmu-miR-135b	168.246	222.145	453.855	658.891	106.501	21.1277	10.0356	X
mmu-miR-136	42.4704	39.32	80.2839	235.957	107.526	29.8375	14.4361
mmu-miR-138	169.714	78.7436	80.6611	169.492	38.3495	30.0326	81.4658
mmu-miR-139-5p	83.8707	110.758	158.337	466.006	301.685	167.847	160.265
mmu-miR-140	671.752	316.527	648.902	1903.91	872.612	678.587	1280.8
mmu-miR-141	13.0574	24.4518	70.1779	204.675	93.7516	52.178	140.628	X
mmu-miR-142-3p	21.29	27.6757	79.7268	237.793	152.704	169.937	323.208	X
mmu-miR-145	1870.58	2451.29	3546.65	7296.3	3372.18	10633	10271
mmu-miR-146a	59.6097	78.3726	453.259	1328.44	1707.16	2693.55	5031.86
mmu-miR-146b	29.9684	19.7788	40.056	237.527	303.39	674.481	3600.39	X
mmu-miR-149	357.776	330.638	237.268	197.388	63.8839	225.042	87.0158
mmu-miR-150	30.1799	39.7123	80.6416	670.145	858.66	1340.62	3599.83
mmu-miR-155	13.3091	8.25627	5.66742	13.2368	12.0215	18.8736	143.176
mmu-miR-15b*	97.4417	97.1834	133.965	92.2449	19.755	26.4109	22.8449
mmu-miR-16	3723.77	4943.66	10104.6	20991	13554.9	15067.2	20306.5
mmu-miR-17	15008.5	9947.22	10139.1	10622	3441.99	2697.61	1819.86
mmu-miR-181a	82.8535	56.1996	226.43	454.232	214.769	329.02	218.131	X
mmu-miR-182	472.3	312.104	333.045	333.723	108.315	85.7356	84.9941
mmu-miR-18a	206.468	193.392	197.189	103.329	16.6693	26.5671	8.49384
mmu-miR-191	1329.11	1236.09	2532.04	5204.51	3389.47	3750.68	7114.09
mmu-miR-195	59.2287	111.006	317.545	942.726	427.664	1347.88	1821.05
mmu-miR-19a	1865.68	2481.36	2506.9	1857.74	609.887	335.373	320.738
mmu-miR-19b	20856.4	19541.6	19977.7	20682.2	6735.33	5267.57	3578.81
mmu-miR-200a	119.278	223.662	453.509	1343.46	610.259	681.564	1288.52
mmu-miR-200b	469.259	875.653	1778.52	5276.82	1703.9	1328.76	2504.69
mmu-miR-200c	662.401	1244.5	1784.02	5199.38	1673.08	1326.5	2499.73
mmu-miR-20a	3742.91	2459.22	2540	1880.44	602.584	478.01	452.427
mmu-miR-20b	128.254	169.066	171.602	90.2198	29.3854	22.856	7.95785
mmu-miR-21	41.2953	77.5476	111.766	470.568	212.635	335.501	637.616	X
mmu-miR-210	234.638	154.754	222.753	938.676	301.529	170.124	158.381	X
mmu-miR-214	1322.31	439.594	886.926	1309.27	213.187	168.787	113.584	X
mmu-miR-214*	162.725	160.768	168.851	129.811	46.2862	60.6731	16.2647
mmu-miR-222	85.2288	159.422	324.041	952.943	874.6	1364.02	5143.8
mmu-miR-223	118.209	156.93	319.169	1321.61	1208.56	673.224	2572.13
mmu-miR-24	5226.51	4951.68	4968.57	21018.6	13362.6	20805.5	56117.5
mmu-miR-24-2*	7.36526	17.3673	20.8449	46.2113	34.0755	86.9019	124.196
mmu-miR-26a	627.534	879.804	1784.22	3702.77	2399.97	2650.73	5029.95
mmu-miR-26b	236.818	314.765	447.697	1326.12	626.233	667.673	1267.95
mmu-miR-27a	21.0246	27.7655	114.008	236.962	109.173	168.961	324.143	X
mmu-miR-28*	56.2422	87.2471	65.8469	106.361	73.4624	206.625	87.9082
mmu-miR-296-5p	163.073	154.792	323.352	327.223	107.909	85.4023	20.1129
mmu-miR-298	146.163	96.4825	199.397	145.781	66.614	5.66742	5.66742
mmu-miR-299*	52.9645	86.29	60.4602	106.646	31.9517	8.12359	5.66742
mmu-miR-29a	15.3099	28.6759	57.8187	482.112	440.607	340.349	3665.48	X
mmu-miR-29c	5.66742	5.66742	7.38102	14.8586	13.4744	21.1897	226.062	X
mmu-miR-301a	467.694	439.005	628.679	929.705	213.537	167.737	113.968	X
mmu-miR-301b	238.095	223.565	318.583	469.51	152.793	85.0674	57.3107	X
mmu-miR-30a	85.6263	56.2965	227.985	950.194	871.93	1359.93	1815.19
mmu-miR-30a*	240.724	463.301	677.755	1426.94	1009.32	2777.31	2555.09
mmu-miR-30b	933.894	874.217	1770.61	3661.35	2389.39	2624.58	5002.75
mmu-miR-30c	1897.06	1770.18	3582.21	10650.7	6871.24	10765.7	10061.3
mmu-miR-30d	41.9351	39.1671	159.186	465.549	419.562	668.375	1266.47	X
mmu-miR-30e	243.079	225.788	459.906	1920.64	1750.91	2744.15	3673.67
mmu-miR-30e*	255.289	490.809	481.64	1451.17	1076.26	2704.22	2672.04
mmu-miR-31	117.994	110.731	226.149	335.517	304.043	337.622	640.396
mmu-miR-322	169.264	225.362	640.544	2646.46	868.196	478.023	324.135	X
mmu-miR-322*	115.336	159.95	327.519	483.123	251.855	349.133	80.4029	X
mmu-miR-323-3p	334.843	157.212	113.318	166.355	53.9503	14.9202	5.66742
mmu-miR-328	117.904	77.9603	158.868	466.213	213.521	331.436	451.06
mmu-miR-335-3p	175.019	220.116	316.513	661.28	303.056	169.282	80.4584
mmu-miR-337-5p	63.8575	59.3411	60.646	127.654	41.0866	8.63465	5.66742
mmu-miR-34b-3p	29.7687	27.6995	40.1666	333.297	432.519	337.48	1289.97
mmu-miR-34c*	25.9382	25.4248	18.2713	109.456	78.9855	148.94	203.178
mmu-miR-351	118.564	110.616	315.516	463.087	109.049	84.0009	80.9201
mmu-miR-365	29.9922	27.8297	56.8582	236.494	106.574	238.164	318.325
mmu-miR-370	238.104	111.232	79.8148	116.969	10.4937	5.66742	5.66742
mmu-miR-376a	72.529	96.3595	139.071	143.775	66.1016	13.2492	5.66742
mmu-miR-376b*	51.029	100.692	72.9653	151.503	39.4489	26.2241	8.53405
mmu-miR-376c	118.536	158.086	160.53	334.753	108.113	21.2365	10.2369
mmu-miR-379	322.106	315.433	455.265	948.699	218.857	60.6313	20.6347
mmu-miR-380-5p	180.466	84.1429	40.1361	59.0636	13.5943	7.88549	5.66742
mmu-miR-382	232.478	218.578	313.06	465.536	105.762	5.66742	5.66742	X
mmu-miR-409-3p	1329.01	622.495	632.324	1327.29	151.284	7.80814	5.66742
mmu-miR-410	169.01	159.367	161.981	237.909	55.0587	7.901	5.66742
mmu-miR-411	472.8	627.659	904.664	1885.64	427.738	171.26	40.4695	X
mmu-miR-429	467.899	622.57	1256.14	2650.09	1197.53	671.127	2526.99
mmu-miR-431	928.283	615.359	628.491	1311.34	426.27	58.903	9.89036	X
mmu-miR-433	118.479	78.5836	79.7378	234.741	54.021	41.5466	10.5973
mmu-miR-434-3p	235.995	220.73	224.09	658.837	431.22	84.2532	20.1587
mmu-miR-434-5p	36.6917	34.264	49.3085	145.977	33.5187	8.63674	5.66742
mmu-miR-449a	7.61752	56.0738	1275.16	5299.88	1217.81	337.009	642.087
mmu-miR-449c	5.66742	11.7973	106.839	154.36	40.0477	30.6739	26.6726
mmu-miR-451	5.66742	8.18825	35.0271	147.149	133.749	74.1775	140.352	X
mmu-miR-466d-3p	6377.57	4681.27	5859.15	5.66742	5.66742	5.66742	5.66742
mmu-miR-467a*	116.671	80.0379	58.5851	123.27	255.797	670.487	319.511
mmu-miR-483*	228.225	160.68	169.039	5.66742	5.66742	5.66742	5.66742
mmu-miR-484	3767.32	2315.71	5082.66	10515.3	4828.77	5366.52	10236.2
mmu-miR-485*	202.151	198	142.885	212.636	19.3739	18.3837	5.66742
mmu-miR-486	119.274	157.114	159.978	949.69	1721	676.215	1278.14
mmu-miR-489	8.34554	5.66742	5.66742	8.618	5.66742	25.9552	197.06
mmu-miR-494	103.776	96.6123	196.632	102.393	67.1349	18.5205	8.4259	X
mmu-miR-495	147.017	97.4249	140.536	207.989	16.6023	8.75665	5.66742
mmu-miR-503	167.8	110.035	452.047	936.111	107.979	84.8097	79.6224	X
mmu-miR-503*	40.8719	80.1428	117.07	346.354	125.98	166.958	80.6694
mmu-miR-532-5p	166.051	109.46	223.772	463.979	106.872	83.683	80.2922	X
mmu-miR-539	241.111	160.331	161.529	336.219	109.637	43.3863	10.1291
mmu-miR-667	239.95	78.297	162.26	347.21	216.726	167.448	165.457
mmu-miR-672	59.7413	111.555	225.4	236.779	38.7588	15.1733	20.3922	X
mmu-miR-690	331.871	655.606	693.915	706.073	132.711	467.251	239.418	X
mmu-miR-696	837.147	648.064	416.069	5.66742	5.66742	5.66742	5.66742
mmu-miR-706	91.6428	89.6432	43.4222	164.502	118.949	5.66742	5.66742	X
mmu-miR-708	240.754	112.226	162.652	240.204	54.7577	171.75	7.72488
mmu-miR-709	7528.15	5197.55	7494.77	5575.87	2019.4	5274.11	2643.17	X
mmu-miR-92a	1885.1	1254.19	1279.51	1334.86	609.137	336.807	456.631
