# Supplementary material for: MicroRNA-mRNA interactions in a murine model of hyperoxia-induced bronchopulmonary dysplasia
Source: BMC Genomics. 2012 May 30;13:204. doi: 10.1186/1471-2164-13-204 (PMC3410783; doi:10.1186/1471-2164-13-204)
Supplement: Additional file 6: — Table S4. Primer sequences for real-time PCR. [file 1471-2164-13-204-S6.xls]

## Sheet: Sheet1
	Supplementary table 4
	Primer sequence for real-time PCR
		Upstream	Downstream
	Ntrk2	CATCATGTGGCTCAAGACTC	GGTCACAGACTTTCCTTCCT
	Gmfb	AAATGAGTGAGTCTTTGGTGG	GTTCGTCTTTAAGTTCATCTGG
	Scn3b	GCCTTCAACAGATTGCTTCC	GAAATCTTTACCGCCCTCAG
	Hbp1	TTCTGTATGTCCTCCCTGTC	ACTTTAGACCATCAGACCCA
	Tgfb2	GACTTAACATCTCCCACCCA	CAATACCTGCAAATCTCGCC
	Cdkn1a	ATATCCAGACATTCAGAGCCAC	AAGTCAAAGTTCCACCGTTCTC
	Igf1	GCCTCATAGTACCCACTCTG	CACGAACTGAAGAGCATCCA
	Vegfa	AGAAAGACAGAACAAAGCCAG	TCTCCTCTTCCTTCATGTCAG
	Fn1	ATTCCACCTTACAACACCGA	AGACACAACAATGCTCCCAG
	Ace	CCCAATATAGATGCCACGGA	CAAGTCCTCCATGTTCACAGAG
	Add1	CAGGACATTAAGACGGCAGG	TCTCATCCAGGTTCTCTTCAG
	Ak3	AATTCAACCCTCCCAAGACTG	CAGAGAATGTTTCCAACACCC
	Akt3	TCTGGAAAGATTGTGTACCGTG	ATACATGACAACACCTAAGCCC
	Arhgap29	CCCTTGCCAACAGTTTACAG	GTCAGCAGGTTCATAGCCAG
	Cd38	ATCACAAGAGAAGACTACGCC	ATCATCAGCAATGTAGCCCA
	Ehd2	ACCTGAAGAAAGAGATGCCC	TTAGCGAGTGGAACTTGGTG
	Gab1	CTACCTGAAGAAAGAGATGCCC	TTAGCGAGTGGAACTTGGTG
	Gng2	GGCTGCTATACAGACAGACAC	GCCTTGGACACCTTTATCCT
	Gtpbp2	GCTAGTACGAAAGGTCCCTG	AGTCGCTGTAATTCACCACC
	Mxi1	TCAACAAAGCCAAAGCACAC	TCCACATCCACTTCAATCTCC
	Nr3c1	AAAGGCGATACCAGGATTCAG	AATCAGATCAGGAGCAAAGCA
	Pcdha1	ACAGTATCCAGTGCAACACC	GGATGGAGATGATTGCAGGAG
	Pik3r1	AAGAACAATGCCAAACCCAG	TCTTCAAGTCTTCTTCCAACCT
	Prelp	CTTCAACATCTCCAACTTGCTG	CGAGGAGAAGTCATGGAAGG
	Prkd3	AAACACAGAAAGACGGGAAGG	TTCCATCACCACGAAGACTC
	Slc38a10	TTCGTGATTGTGCTGTCCTC	ATGGTCTTCACTGATGGCTC
